# Supplementary material for: Lung Cancer Management with Silibinin: A Historical and Translational Perspective
Source: Pharmaceuticals (Basel). 2021 Jun 11;14(6):559. doi: 10.3390/ph14060559 (PMC8230811; doi:10.3390/ph14060559)
Supplement: Supplementary file 1 [file pharmaceuticals-14-00559-s001.zip]

Archive with 1 entries (1 files):
- pharmaceuticals-1237764-supplementary.pdf
